# Supplementary material for: DNA Metabarcoding and Isolation by Baiting Complement Each Other in Revealing Phytophthora Diversity in Anthropized and Natural Ecosystems
Source: J Fungi (Basel). 2022 Mar 22;8(4):330. doi: 10.3390/jof8040330 (PMC9028584; doi:10.3390/jof8040330)
Supplement: Supplementary file 1 [file jof-08-00330-s001.zip]

Archive with 1 entries (1 files):
- jof-1647935-supplementary.pdf
